# Supplementary material for: Integrated comparative analysis of T-staging of laryngeal carcinoma on parallel versus non-parallel vocal cord CT planes with its potential treatment pitfalls
Source: PLoS One. 2025 Sep 2;20(9):e0330389. doi: 10.1371/journal.pone.0330389 (PMC12404499; doi:10.1371/journal.pone.0330389)
Supplement: S1 File — (XLSX) [file pone.0330389.s001.xlsx]

## Sheet: angle.BMI.NL
SR.NO.	Angle	BMI	Ant.neck length	AGE	GENDER	HT	WT						Angle	BMI	Ant.neck length
1	9.1	34.24	29.4	68	2	144	71						8.5	13.02	26.6
2	20.9	26.67	40.9	70	1	162	70						9.1	17	29.4
3	8.5	32.5	61.1	50	1	175	100						11.1	17.9	33.8
4	34.9	17.9	59.5	67	2	155	43						11.3	18.22	34.7
5	34.8	26	53.1	63	1	152	60						12.9	19.13	39.3
6	18.4	33	39.3	61	1	159.3	83.7						14	19.5	40.9
7	19.3	22.1	122	63	1	174	67						14.6	20.7	47.9
8	19.5	24.4	74.8	23	2	153.9	57						15.1	22.1	53.1
9	14.6	20.7	84.3	59	1	171.6	60.9						15.9	23.4	54.7
10	25	36.04	34.7	47	1	178.6	114.9						16.1	24.3	54.9
11	15.1	29.61	64.2	39	1	165	80.8						16.2	24.4	58.9
12	17.8	29.2	67.9	59	1	176.1	90.3						16.5	24.8	59.5
13	16.5	26.23	76.7	62	1	161	68						17	25.04	59.7
14	42.5	41.6	26.6	39	1	165	113.3						17.8	26	61.1
15	30.3	26.38	93.9	78	1	168	75						18.4	26.23	61.1
16	27.7	23.4	59.7	70	1	161	60.75						18.6	26.38	61.2
17	18.6	26.43	88.9	66	1	152.8	61.7						19.2	26.43	61.9
18	11.1	42.33	54.7	51	1	172.4	125.8						19.3	26.5	64.2
19	24	29.74	80.4	31	1	163.8	79.8						19.5	26.67	67.8
20	22.7	28.2	61.9	61	1	170.2	81.7						20.9	28.2	67.9
21	27.3	26.5	72.2	56	1	167	74						22.3	29.2	72.2
22	24.6	18.22	110	37	2	150	41						22.7	29.61	72.6
23	14	24.3	72.6	58	1	161	63						24	29.67	74.8
24	25.2	13.02	47.9	9	2	130	22						24.6	29.74	76.7
25	16.2	31.92	61.1	55	1	177	100						25	31.74	80.4
26	12.9	25.04	58.9	60	1	166	69						25.2	31.92	84
27	15.9	33.86	89.9	54	1	171	99						27.3	32.5	84.3
28	19.2	31.74	67.8	65	1	162.4	83.7						27.3	33	88.9
29	11.3	19.13	93.4	70	1	168	54						27.7	33.86	89.9
30	22.3	24.8	84	46	1	168	70						30.3	34.24	93.4
31	16.1	39.26	33.8	63	1	158	98						30.3	36.04	93.9
32	27.3	29.67	61.2	39	1	178	94						34.8	39.26	95
33	17	17	95	70	1	170	49						34.9	41.6	110
34	30.3	19.5	54.9	68	1	168	55						42.5	42.33	122
	20.9088	27.3715	66.9618	55.2059	5F	163.974	74.5985
	8.5	13.02	26.6	9	29M	130	22
	42.5	42.33	122	78		178.6	125.8
	7.83126	6.94396	22.6121	15.0812	0.359491	10.4046	22.5838

## Sheet: angle+dichotomous var.
SR.NO.	Angle	change stage	Change origin	change AC	vert.lev change	L.T Stage	R.T Stage	upstage	downstage	samestage	Change origin	change AC	mx change					Stage	L.	R.	up	down	static						8.5		L.T Stage	R.T Stage	upstage	downstage	samestage	Change origin
1	9.1	1	2	2	1	T1a	T2	1			2	2	1					T1a	13	6									9.1		T1a	T2	1			2
2	20.9	2	1	1	1	T3	T3			1	1	1	1					T1	2	4									11.1		T3	T3			1	1
3	8.5	1	2	2	2	T1a	T2	1			2	2	1					T2	9	14									11.3		T1a	T2	1			2
4	34.9	2	2	2	1	T4a	T4a			1	2	2	2					T3	4	4									12.9		T4a	T4a			1	2
5	34.8	2	1	1	2	T2	T2			1	1	1	1					T4a	6	6									14		T2	T2			1	1
6	18.4	2	2	1	1	T2	T2			1	2	1	1					total	34	34									14.6		T2	T2			1	2
7	19.3	1	2	2	1	T1a	T2	1			2	2	1																15.1		T1a	T2	1			2
8	19.5	1	1	2	1	T1a	T2	1			1	2	1				2x2 table for dichotomous variable or whatever u find appropriate			Stage	L.	static	stat+origin	Stat+AC	stat+origin or AC				15.9		T1a	T2	1			1
9	14.6	2	2	2	1	T4a	T4a			1	2	2	2							T1a	13								16.1		T4a	T4a			1	2
10	25	1	1	2	1	T1a	T1	1			1	2	1							T1	2								16.2		T1a	T1	1			1
11	15.1	2	2	2	2	T1a	T1a			1	2	2	2							T2	9								16.5		T1a	T1a			1	2
12	17.8	1	1	2	1	T1a	T2	1			1	2	1				change in stage and origin will effect surgical management			T3	4								17		T1a	T2	1			1
13	16.5	2	1	2	1	T4a	T4a			1	1	2	1							T4a	6								17.8		T4a	T4a			1	1
14	42.5	2	2	2	1	T1a	T1a			1	2	2	2							total	34								18.4		T1a	T1a			1	2
15	30.3	2	2	2	1	T2	T2			1	2	2	2																18.6		T2	T2			1	2
16	27.7	1	1	2	1	T1a	T2	1			1	2	1			AUC FOR ALL PARAMETERS MAKE TABLE													19.2		T1a	T2	1			1
17	18.6	2	1	1	1	T2	T2			1	1	1	1																19.3		T2	T2			1	1
18	11.1	2	2	1	1	T4a	T4a			1	2	1	1																19.5		T4a	T4a			1	2
19	24	2	2	2	1	T1a	T1a			1	2	2	2	n	angle range	change stage	upstage	downstage	static stage	change AC	change origin	vert change	static +AC ch	static but origin ch.	static but VL ch.	STATIC+AC or ORIGIN			20.9		T1a	T1a			1	2
20	22.7	1	1	2	1	T1a	T1	1			1	2	1	2	0-10	2	2	0	0	0	0	1	NA	NA	NA	NA			22.3		T1a	T1	1			1	Stage	L.	R.	up	down	static
21	27.3	2	2	2	1	T4a	T4a			1	2	2	2	17	11-20	7	4	3	10	7	8	13	6	3	5	7			22.7		T4a	T4a			1	2	T1a	13	6
22	24.6	1	1	2	1	T1	T1a		1		1	2	1	10	21-30	5	4	1	5	2	7	9	2	2	4	2			24		T1	T1a		1		1	T1	2	4
23	14	2	1	1	2	T2	T2			1	1	1	1	5	31-40+	0	0	0	5	2	2	4	2	2	4	2			24.6		T2	T2			1	1	T2	9	14
24	25.2	1	1	1	1	T1a	T1	1			1	1	1																25		T1a	T1	1			1	T3	4	4
25	16.2	2	2	2	1	T2	T2			1	2	2	2	n.L	angle range	T1a	T1	T2	T3	T4		n.R	angle range	T1a	T1	T2	T3	T4	25.2		T2	T2			1	2	T4a	6	6
26	12.9	1	2	1	2	T2	T1a		1		2	1	1	2	0-10	2	0	0	0	0		2	0-10	0	0	2	0	0	27.3		T2	T1a		1		2	total	34	34
27	15.9	1	1	2	1	T1	T1a		1		1	2	1	17	11-20	5	1	6	1	4		17	10-20	3	1	8	1	4	27.3		T1	T1a		1		1
28	19.2	1	1	2	1	T1a	T2	1			1	2	1	10	21-30	5	1	0	3	1		10	20-30	2	3	1	3	1	27.7		T1a	T2	1			1
29	11.3	2	2	1	2	T4a	T4a			1	2	1	1	5	31-40+	1	0	3	0	1		5	30-40+	1	0	3	0	1	30.3		T4a	T4a			1	2
30	22.3	2	2	2	2	T3	T3			1	2	2	2			13	2	9	4	6				6	4	14	4	6	30.3		T3	T3			1	2
31	16.1	1	1	2	1	T2	T1		1		1	2	1																34.8		T2	T1		1		1
32	27.3	2	1	1	1	T3	T3			1	1	1	1																34.9		T3	T3			1	1
33	17	2	2	1	1	T3	T3			1	2	1	1										upstage in 10 patients						42.5		T3	T3			1	2
34	30.3	2	1	1	1	T2	T2			1	1	1	1									downstage in 4 patients									T2	T2			1	1
	20.9088	14	17	12	27							12	9=yes									static in 20 patients but out of 20, 7 patients changed origin if not stage
	8.5
	42.5

## Sheet: comparison
SR.NO.		L.AP	R.AP	AP.Diff.		L.Trans.	R.trans.	Tran.diff		L.ant.comm.	R.ant.comm.	ant.comm diff		L.origin	R.origin
1		8.4	6.9	1.5		5.7	4.2	1.5		2	2.3	0.3		4	4
2		23.5	23.5	0		9	12.2	3.2		7.9	10.2	2.3		4	7			origin	L.	R.
3		10.3	11.7	1.4		3.5	4.8	1.3		0.2	1.7	1.5		4	4			1 Rt SupG	1	1
4		19.5	21.6	2.1		29	28.3	0.7		7.5	34.9	27.4		8	8		comparison of	2 Lt SupG	3	1
5		14.6	11.5	3.1		6.4	9.2	2.8		11.1	7.8	3.3		3	6		1- L.AP vs R.AP	8 BL SupG	1	1
6		6.7	10	3.3		5.2	6.4	1.2		1.4	5.6	4.2		3	3		2- L.Trans vs R.Trans	3 Rt Glottic	12	5
7		6.4	5.2	1.2		3.4	1.7	1.7		1.8	3.8	2		3	3		3- L.ant.com vs R.ant.com	4 Lt Glottic	12	7
8		3.9	7.8	3.9		3.1	3.6	0.5		0.4	5.9	5.5		4	7		4- L.origin vs R.origin	6 Rt SG	0	7
9		37.2	31.8	5.4		18.3	20	1.7		4.4	5.3	0.9		3	3			7 Lt SG	3	10
10		9.2	4.1	5.1		6	3.7	2.3		2	12.6	10.6		4	7			9 BL SG	0	1
11		4.3	4.7	0.4		4.2	3.8	0.4		2.2	5.8	3.6		3	3			10 Acom	2	1
12		4.8	7.6	2.8		4.3	5.2	0.9		1.9	19.1	17.2		4	7			total	34	34
13		17.3	22.1	4.8		15.4	14.9	0.5		17.3	6.7	10.6		10	9
14		4.6	6.3	1.7		2.6	4.8	2.2		2	4.5	2.5		3	3
15		8.5	11.5	3		15	15.8	0.8		8.5	16.8	8.3		10	10
16		7.9	11.5	3.6		4	6.6	2.6		1	8.6	7.6		4	7			origin	L.	R.
17		7.3	14.3	7		5.6	14.4	8.8		10.8	7.8	3		3	6			Sup G	5	3
18		36.6	34.1	2.5		41.6	41.2	0.4		4.7	12	7.3		1	1			Glottic	24	12		supra right 1
19		5.8	3.9	1.9		3.9	3	0.9		0.9	11.9	11		4	4			SG	3	18		supra left 2
20		10.6	9.6	1		6.2	4.7	1.5		0.2	12.4	12.2		4	7			Acom	2	1		glottic right 3
21		18.2	15.2	3		9.5	9.2	0.3		6.3	15.2	8.9		7	7			total	34	34		glottic left 4
22		7.7	6.7	1		5.6	5.3	0.3		0.3	4.2	3.9		2	4							glottic BL 5
23		13.3	11.1	2.2		7.1	5.6	1.5		6.8	11.3	4.5		4	7							subglottic right 6
24		6.3	6.2	0.1		6.4	7.9	1.5		7.1	4.7	2.4		3	6							subglottic left 7
25		8	7.9	0.1		6.7	6.6	0.1		0.3	4.2	3.9		4	4							supraglottic BL 8
26		19.5	20.2	0.7		7.7	8.7	1		14.3	19.2	4.9		4	4							subglottic BL 9
27		18.4	18.5	0.1		7	8.9	1.9		1.5	14.7	13.2		2	4
28		20	16.3	3.7		5.5	5.8	0.3		1.4	6.3	4.9		3	6
29		13.1	13.8	0.7		12	10.5	1.5		9	5.2	3.8		7	7
30		13.2	13.9	0.7		15.6	15.9	0.3		0.5	5.6	5.1		2	2
31		2.6	3	0.4		2.8	3.2	0.4		2	9.3	7.3		3	6
32		20.5	25	4.5		8.7	9.1	0.4		8.3	15.1	6.8		3	6
33		18.8	20	1.2		10.3	10.6	0.3		8.6	3.9	4.7		7	7
34		19.1	14.2	4.9		11.1	10.4	0.7		7.6	17.3	9.7		3	6
	Average	13.1206	13.2853	2.32353		9.07059	9.59412	1.36471		4.77059	9.76176	6.62647
	SD	8.44819	7.84876	1.8176		7.90598	7.87554	1.54427		4.46023	6.66633	5.34179

## Sheet: stage wise arranged
SR.NO.	no.	Angle	change stage	Change origin	change AC	all 3	not at all change	stage+origin	stage+AC	vert.lev change	L.T Stage	R.T Stage	upstage	downstage	samestage	Change origin	change AC
1	1	9.1	1	2	2					1	T1a	T2	1			2	2
3	2	8.5	1	2	2					2	T1a	T2	1			2	2
7	3	19.3	1	2	2					1	T1a	T2	1			2	2
8	4	19.5	1	1	2			1		1	T1a	T2	1			1	2
11	5	15.1	2	2	2		1			2	T1a	T1a			1	2	2
12	6	17.8	1	1	2			1		1	T1a	T2	1			1	2
14	7	42.5	2	2	2		1			1	T1a	T1a			1	2	2
19	8	24	2	2	2		1			1	T1a	T1a			1	2	2
24	9	25.2	1	1	1	1		1	1	1	T1a	T1	1			1	1
10	10	25	1	1	2			1		1	T1a	T1	1			1	2
20	11	22.7	1	1	2			1		1	T1a	T1	1			1	2
16	12	27.7	1	1	2			1		1	T1a	T2	1			1	2
28	13	19.2	1	1	2			1		1	T1a	T2	1			1	2		static stage	same stage	static	origin	AC	ac or origin	ac+origin
																			T1a	1	1	2	2
27	1	15.9	1	1	2			1		1	T1	T1a		1		1	2		T1a	1	1	2	2
22	2	24.6	1	1	2			1		1	T1	T1a		1		1	2		T1a	1	1	2	2
																			T2	1	1	1	1	1	both
5	1	34.8	2	1	1					2	T2	T2			1	1	1		T2	1	1	2	1	1
6	2	18.4	2	2	1					1	T2	T2			1	2	1		T2	1	1	2	2
15	3	30.3	2	2	2		1			1	T2	T2			1	2	2		T2	1	1	1	1	1	both
17	4	18.6	2	1	1					1	T2	T2			1	1	1		T2	1	1	1	1	1	both
23	5	14	2	1	1					2	T2	T2			1	1	1		T2	1	1	2	2
25	6	16.2	2	2	2		1			1	T2	T2			1	2	2		T2	1	1	1	1	1	both
26	7	12.9	1	2	1			1	1	2	T2	T1a		1		2	1		T3	1	1	2	2
31	8	16.1	1	1	2					1	T2	T1		1		1	2		T3	1	1	1	1	1	both
34	9	30.3	2	1	1					1	T2	T2			1	1	1		T3	1	1	2	1	1
																			T3	1	1	1	1	1	both
30	1	22.3	2	2	2		1			2	T3	T3			1	2	2		T4a	1	1	2	2
32	2	27.3	2	1	1					1	T3	T3			1	1	1		T4a	1	1	2	2
33	3	17	2	2	1					1	T3	T3			1	2	1		T4a	1	1	2	2
31	4	20.9	2	1	1					1	T3	T3			1	1	1		T4a	1	1	1	2	1
																			T4a	1	1	2	1	1
9	1	14.6	2	2	2		1			1	T4a	T4a			1	2	2		T4a	1	1	2	1	1
21	2	27.3	2	2	2		1			1	T4a	T4a			1	2	2				20	7	10	11	6
4	3	34.9	2	2	2		1			1	T4a	T4a			1	2	2
13	4	16.5	2	1	2					1	T4a	T4a			1	1	2
29	5	11.3	2	2	1					2	T4a	T4a			1	2	1
18	6	11.1	2	2	1					1	T4a	T4a			1	2	1
			14	17	12	1	9	10	2						20	17 changed	12 changed
																7 static+change

## Sheet: location wise arranged
SR.NO.	L.origin	R.origin	up	down	same		location	change stage	static origin+change stage
1	4	4			1			1	1
2	4	7		1		glottic to SubG		2
3	4	4			1			1	1			ORIGIN
4	8	8			1			2	2			supra right 1
5	3	6		1		glottic to SubG		2				supra left 2
6	3	3			1			2	2			glottic right 3
7	3	3			1			1	1			glottic left 4
8	4	7		1		glottic to SubG		1				glottic BL 5
9	3	3			1			2	2			subglottic right 6
10	4	7		1		glottic to SubG		1				subglottic left 7
11	3	3			1			2	2			supraglottic BL 8
12	4	7		1		glottic to SubG		1				subglottic BL 9
13	10	9		1		Acom to SubG		2				ant comm 10
14	3	3			1			2	2			post com 11
15	10	10			1			2	2
16	4	7		1		glottic to SubG		1
17	3	6		1		glottic to SubG		2		origin	L.	R.
18	1	1			1			2	2	Sup G	5	3
19	4	4			1			2	2	Glottic	24	12
20	4	7		1		glottic to SubG		1		Acom	2	1
21	7	7			1			2	2	SubG	3	18
22	2	4		1		supG to glottic		1		total	34	34
23	4	7		1		glottic to SubG		2
24	3	6		1		glottic to SubG		1
25	4	4			1			2	2
26	4	4			1			1	1
27	2	4		1		supG to glottic		1
28	3	6		1		glottic to SubG		1
29	7	7			1			2	2
30	2	2			1			2	2
31	3	6		1		glottic to SubG		1
32	3	6		1		glottic to SubG		2
33	7	7			1			2	2
34	3	6		1		glottic to SubG		2
				17	17

## Sheet: angle groups isolated origin
PT.NO	Angle	L.origin	R.origin		Series	GROUP I≤20	Angle	L.origin	R.origin	change		Series	GROUP II>20	Angle	L.origin	R.origin
1	9.1	G	G		1	1	9.1	G	G			1	2	20.9	G	SG	1
2	20.9	G	SG		2	3	8.5	G	G			2	4	34.9	SpG	SpG
3	8.5	G	G		3	6	18.4	G	G			3	5	34.8	G	SG	1
4	34.9	SpG	SpG		4	7	19.3	G	G			4	10	25	G	SG	1
5	34.8	G	SG		5	8	19.5	G	SG	1		5	14	42.5	G	G
6	18.4	G	G		6	9	14.6	G	G			6	15	30.3	ACom	ACom
7	19.3	G	G		7	11	15.1	G	G			7	16	27.7	G	SG	1
8	19.5	G	SG		8	12	17.8	G	SG	1		8	19	24	G	G
9	14.6	G	G		9	13	16.5	ACom	SG	1		9	20	22.7	G	SG	1
10	25	G	SG		10	17	18.6	G	SG	1		10	21	27.3	SG	SG
11	15.1	G	G		11	18	11.1	SpG	SpG			11	22	24.6	SpG	G	1
12	17.8	G	SG		12	23	14	G	SG	1		12	24	25.2	G	SG	1
13	16.5	ACom	SG		13	25	16.2	G	G			13	30	22.3	SpG	SpG
14	42.5	G	G		14	26	12.9	G	G			14	32	27.3	G	SG	1
15	30.3	ACom	ACom		15	27	15.9	SpG	G	1		15	34	30.3	G	SG	1
16	27.7	G	SG		16	28	19.2	G	SG	1
17	18.6	G	SG		17	29	11.3	SG	SG								9
18	11.1	SpG	SpG		18	31	16.1	G	SG	1
19	24	G	G		19	33	17	SG	SG
20	22.7	G	SG						total	8
21	27.3	SG	SG
22	24.6	SpG	G
23	14	G	SG
24	25.2	G	SG
25	16.2	G	G
26	12.9	G	G
27	15.9	SpG	G
28	19.2	G	SG
29	11.3	SG	SG
30	22.3	SpG	SpG
31	16.1	G	SG
32	27.3	G	SG
33	17	SG	SG
34	30.3	G	SG
